# Supplementary material for: The COVID‐19 pandemic caused gender‐specific declines in knee surgery rates in Sweden from 2020 to 2021
Source: J Exp Orthop. 2024 Oct 3;11(4):e70030. doi: 10.1002/jeo2.70030 (PMC11447367; doi:10.1002/jeo2.70030)
Supplement: Supplementary file 1 — Supporting information. [file JEO2-11-e70030-s003.xlsx]

## Sheet: Supp mat 1
Surgical procedure Codes	Description
NGB	Primary knee arthroplasty
NGB09	Primary unicondylar knee arthroplasty without cement
NGB09	Primary unicondylar knee arthroplasty with cement
NGB29	Primary total knee arthroplasty without cement
NGB39	Primary total knee arthroplasty with hybrid technique
NGB49	Primary total knee arthroplasty with cement
Supplemental table 1: Extracted surgical procedure, per code, from the Swedish National Board of Health and Welfare.
